# Supplementary material for: Analyzing the Effects of Age, Time of Day, and Experiment on the Basal Locomotor Activity and Light-Off Visual Motor Response Assays in Zebrafish Larvae
Source: Toxics. 2024 May 9;12(5):349. doi: 10.3390/toxics12050349 (PMC11125988; doi:10.3390/toxics12050349)
Supplement: Supplementary file 1 [file toxics-12-00349-s001.zip]

Archive with 1 entries (1 files):
- toxics-2920476-supplementary.pdf
